# Supplementary material for: Gender, Adverse Changes in Social Engagement and Risk of Unhealthy Eating: A Prospective Cohort Study of the Canadian Longitudinal Study on Aging (2011–2021)
Source: Nutrients. 2025 Mar 13;17(6):1005. doi: 10.3390/nu17061005 (PMC11946033; doi:10.3390/nu17061005)
Supplement: Supplementary file 1 [file nutrients-17-01005-s001.zip]

Archive with 1 entries (1 files):
- nutrients-3488722 Supplementary.pdf
